# Supplementary material for: The RNA Methyltransferase METTL3 Promotes Endothelial Progenitor Cell Angiogenesis in Mandibular Distraction Osteogenesis via the PI3K/AKT Pathway
Source: Front Cell Dev Biol. 2021 Nov 1;9:720925. doi: 10.3389/fcell.2021.720925 (PMC8591310; doi:10.3389/fcell.2021.720925)
Supplement: Supplementary file 1 [file Table_1.XLSX]

## Sheet: Sheet1
Species	Cell Line	Class	WERs Name	Target Gene	PMID
Human	HEK293T	Writer	METTL3	ACTB	25719671
Human	PBT glioblastoma stem cell	Writer	METTL3	ADAM19	28297667
Human	MGG8 glioblastoma stem cell	Writer	METTL3	ADAR	30781903
Human	MGG8 glioblastoma stem cell	Writer	METTL3	ADARB1	30781903
Human	5637 cell	Writer	METTL3	AFF4	30659266
Human	IMR-90	Writer	METTL3	AGO2	29573145
Human	HeLa	Writer	METTL3	ALG11	26876937
Human	HEK293T	Writer	METTL3	ANAPC1	25719671
Human	HEK293T	Writer	METTL3	ANLN	25719671
Human	MGG8 glioblastoma stem cell	Writer	METTL3	APOBEC1	30781903
Human	MGG8 glioblastoma stem cell	Writer	METTL3	APOBEC3A	30781903
Human	HEK293	Writer	METTL3	ARF4	29924987
Human	HEK293T	Writer	METTL3	ARHGAP5	25719671
Human	U2OS	Writer	METTL3	ARNTL	24209618
Human	HEK293T	Writer	METTL3	ATP6V0A1	25719671
Human	HEK293T	Writer	METTL3	ATP6V1A	25719671
Human	HepG2	Writer	METTL3	BAX	22575960
Human	MOLM-13,NOMO-1	Writer	METTL3	BCL2	28920958
Human	NB4	Writer	METTL3	BCL2	28920958
Human	HEK293T	Writer	METTL3	BCLAF1	25719671
Human	PBT glioblastoma stem cell	Writer	METTL3	BRCA2	28297667
Human	HeLa,A549	Writer	METTL3	BRD4	30232453
Human	A549,H1299	Writer	METTL3	CBP80	27117702
Human	A549	Writer	METTL3	CD9	30232453
Human	SV-HUC-1	Writer	METTL3	CDCP1	30796352
Human	MC-SV-HUC-1,T24	Writer	METTL3	CDCP1	30796352
Human	HeLa	Writer	METTL3	CDKN1A	24316715
Human	HEK293	Writer	METTL3	CDKN1B	29924987
Human	PBT glioblastoma stem cell	Writer	METTL3	CDKN2A	28297667
Human	MOLM13	Writer	METTL3	CEBPZ	29186125
Human	HEK293T	Writer	METTL3	CENPK	25719671
Human	MIA PaCa-2	Writer	METTL3	CLU	29345285
Human	MOLM-13,NOMO-1,NB4	Writer	METTL3	C-MYC	28920958
Human	hUCB CD34+ cells	Writer	METTL3	C-MYC	28920958
Human	MIA PaCa-2	Writer	METTL3	CSTF1	29345285
Human	MDA-MB-231	Writer	METTL3	DGCR8	25799998
Human	MGG8 glioblastoma stem cell	Writer	METTL3	DLL1	30781903
Human	MGG8 glioblastoma stem cell	Writer	METTL3	DLL3	30781903
Human	HEK293T	Writer	METTL3	DNAJA3	25719671
Human	A549	Writer	METTL3	DNAJB11	26404942
Human	A549,H1299	Writer	METTL3	DNMT3A	27117702
Human	HEK293T	Writer	METTL3	DYRK1A	25719671
Human	HEK293T	Writer	METTL3	E2F8	25719671
Human	U2OS	Writer	METTL3	EEF1A	30612740
Human	T3M4	Writer	METTL3	EEF1A	30612740
Human	A549,H1299	Writer	METTL3	EGFR	27117702
Human	HEK293T	Writer	METTL3	EIF2AK2	29304330
Human	A549,H1299	Writer	METTL3	EIF3B	27117702
Human	HeLa	Writer	METTL3	EIF3H	30232453
Human	A549,H1299	Writer	METTL3	EIF4E	27117702
Human	PBT glioblastoma stem cell	Writer	METTL3	EPHA3	28297667
Human	HDPCs	Writer	METTL3	ERK	29502358
Human	Vero	Writer	METTL3	EV71 RNA	30364964
Human	HepG2	Writer	METTL3	FAS	22575960
Human	hESC	Writer	METTL3	FAT3	28854373
Human	HEK293T	Writer	METTL3	GAG	27371828
Human	PBT glioblastoma stem cell	Writer	METTL3	GFAP	28297667
Human	HEK293T	Writer	METTL3	GPBP1	25719671
Human	MGG8 glioblastoma stem cell	Writer	METTL3	H19	30781903
Human	Huh7	Writer	METTL3	HCV RNA	27773535
Human	MIA PaCa-2	Writer	METTL3	HDAC2	29345285
Human	MGG8 glioblastoma stem cell	Writer	METTL3	HES1	30781903
Human	HEK293T	Writer	METTL3	HIPK1	25719671
Human	hESC	Writer	METTL3	HIPK3	28854373
Human	HepG2	Writer	METTL3	HSP27	29902206
Human	HepG2	Writer	METTL3	HSP60	29902206
Human	HepG2	Writer	METTL3	HSP70	29902206
Human	THP-1	Writer	METTL3	IFNA	30559377
Human	MGG8 glioblastoma stem cell	Writer	METTL3	IGF1R	30781903
Human	MIA PaCa-2	Writer	METTL3	IGF2	29345285
Human	SV-HUC-1	Writer	METTL3	IKBKB	30659266
Human	HDPCs	Writer	METTL3	IKKA	29502358
Human	HDPCs	Writer	METTL3	IKKB	29502358
Human	HDPCs	Writer	METTL3	I?????	29502358
Human	MGG8 glioblastoma stem cell	Writer	METTL3	JAG2	30781903
Human	HDPCs	Writer	METTL3	JNK	29502358
Human	iSLK.219	Writer	METTL3	K8.1	29659627
Human	PBT glioblastoma stem cell	Writer	METTL3	KLF4	28297667
Human	MOLM13	Writer	METTL3	KLF9	29186125
Human	HEK293T	Writer	METTL3	KPNA6	25719671
Human	MDA-MB-231	Writer	METTL3	let7b	26321680
Human	MDA-MB-231	Writer	METTL3	let7g	26321680
Human	HEK293	Writer	METTL3	LMAN2	29924987
Human	MIA PaCa-2	Writer	METTL3	LONRF1	29345285
Human	MGG8 glioblastoma stem cell	Writer	METTL3	MALAT1	30781903
Human	HEK293T	Writer	METTL3	MAP3K3	25719671
Human	HEK293T	Writer	METTL3	MAP4K3	25719671
Human	MIA PaCa-2	Writer	METTL3	MAPKAPK2	29345285
Human	A549,H1299	Writer	METTL3	MAPKAPK2	27117702
Human	HepG2	Writer	METTL3	MDM2	22575960
Human	MGG8 glioblastoma stem cell	Writer	METTL3	MDM2	30781903
Human	HepG2	Writer	METTL3	MDM4	22575960
Human	MIA PaCa-2	Writer	METTL3	MEX3C	29345285
Human	HeLa,A549	Writer	METTL3	MGMT	30232453
Human	MDA-MB-231	Writer	METTL3	miR101	26321680
Human	MDA-MB-231	Writer	METTL3	miR103a	26321680
Human	MDA-MB-231	Writer	METTL3	miR106a	26321680
Human	MDA-MB-231	Writer	METTL3	miR106b	26321680
Human	MDA-MB-231	Writer	METTL3	miR107	26321680
Human	MDA-MB-231	Writer	METTL3	miR10a	26321680
Human	MDA-MB-231	Writer	METTL3	miR10b	26321680
Human	MDA-MB-231	Writer	METTL3	miR1180	26321680
Human	MDA-MB-231	Writer	METTL3	miR1183	26321680
Human	MDA-MB-231	Writer	METTL3	miR1234	26321680
Human	MDA-MB-231	Writer	METTL3	miR125a	26321680
Human	MDA-MB-231	Writer	METTL3	miR126	26321680
Human	MDA-MB-231	Writer	METTL3	miR1260a	26321680
Human	MDA-MB-231	Writer	METTL3	miR128	26321680
Human	MDA-MB-231	Writer	METTL3	miR1281	26321680
Human	MDA-MB-231	Writer	METTL3	miR1306	26321680
Human	MDA-MB-231	Writer	METTL3	miR1307	26321680
Human	MDA-MB-231	Writer	METTL3	miR130b	26321680
Human	MDA-MB-231	Writer	METTL3	miR138-1	26321680
Human	MDA-MB-231	Writer	METTL3	miR140	26321680
Human	MDA-MB-231	Writer	METTL3	miR148a	26321680
Human	MDA-MB-231	Writer	METTL3	miR148b	26321680
Human	MDA-MB-231	Writer	METTL3	miR151a	26321680
Human	MDA-MB-231	Writer	METTL3	miR151b	26321680
Human	MDA-MB-231	Writer	METTL3	miR152	26321680
Human	MDA-MB-231	Writer	METTL3	miR15a	26321680
Human	MDA-MB-231	Writer	METTL3	miR15b	26321680
Human	MDA-MB-231	Writer	METTL3	miR16	26321680
Human	MDA-MB-231	Writer	METTL3	miR17	26321680
Human	MDA-MB-231	Writer	METTL3	miR181a	26321680
Human	MDA-MB-231	Writer	METTL3	miR181b	26321680
Human	MDA-MB-231	Writer	METTL3	miR181c	26321680
Human	MDA-MB-231	Writer	METTL3	miR181d	26321680
Human	MDA-MB-231	Writer	METTL3	miR182	26321680
Human	MDA-MB-231	Writer	METTL3	miR1825	26321680
Human	MDA-MB-231	Writer	METTL3	miR185	26321680
Human	MDA-MB-231	Writer	METTL3	miR186	26321680
Human	MDA-MB-231	Writer	METTL3	miR18a	26321680
Human	MDA-MB-231	Writer	METTL3	miR18b	26321680
Human	MDA-MB-231	Writer	METTL3	miR191	26321680
Human	MDA-MB-231	Writer	METTL3	miR192	26321680
Human	MDA-MB-231	Writer	METTL3	miR193b	26321680
Human	MDA-MB-231	Writer	METTL3	miR194	26321680
Human	MDA-MB-231	Writer	METTL3	miR195	26321680
Human	MDA-MB-231	Writer	METTL3	miR197	26321680
Human	MDA-MB-231	Writer	METTL3	miR1973	26321680
Human	MDA-MB-231	Writer	METTL3	miR19a	26321680
Human	MDA-MB-231	Writer	METTL3	miR19b	26321680
Human	MDA-MB-231	Writer	METTL3	miR20a	26321680
Human	MDA-MB-231	Writer	METTL3	miR20b	26321680
Human	MDA-MB-231	Writer	METTL3	miR210	26321680
Human	MDA-MB-231	Writer	METTL3	miR218	26321680
Human	MDA-MB-231	Writer	METTL3	miR22	26321680
Human	MDA-MB-231	Writer	METTL3	miR221	26321680
Human	MDA-MB-231	Writer	METTL3	miR222	26321680
Human	MDA-MB-231	Writer	METTL3	miR23c	26321680
Human	MDA-MB-231	Writer	METTL3	miR24	26321680
Human	MDA-MB-231	Writer	METTL3	miR25	26321680
Human	MDA-MB-231	Writer	METTL3	miR26a	26321680
Human	MDA-MB-231	Writer	METTL3	miR26b	26321680
Human	MDA-MB-231	Writer	METTL3	miR27a	26321680
Human	MDA-MB-231	Writer	METTL3	miR27b	26321680
Human	MDA-MB-231	Writer	METTL3	miR28	26321680
Human	MDA-MB-231	Writer	METTL3	miR29c	26321680
Human	MDA-MB-231	Writer	METTL3	miR301a	26321680
Human	MDA-MB-231	Writer	METTL3	miR3064	26321680
Human	MDA-MB-231	Writer	METTL3	miR30a	26321680
Human	MDA-MB-231	Writer	METTL3	miR30c	26321680
Human	MDA-MB-231	Writer	METTL3	miR30d	26321680
Human	MDA-MB-231	Writer	METTL3	miR30e	26321680
Human	MDA-MB-231	Writer	METTL3	miR3195	26321680
Human	MDA-MB-231	Writer	METTL3	miR32	26321680
Human	MDA-MB-231	Writer	METTL3	miR320a	26321680
Human	MDA-MB-231	Writer	METTL3	miR320b	26321680
Human	MDA-MB-231	Writer	METTL3	miR320c	26321680
Human	MDA-MB-231	Writer	METTL3	miR320d	26321680
Human	MDA-MB-231	Writer	METTL3	miR320e	26321680
Human	MDA-MB-231	Writer	METTL3	miR324	26321680
Human	MDA-MB-231	Writer	METTL3	miR328	26321680
Human	MDA-MB-231	Writer	METTL3	miR331	26321680
Human	MDA-MB-231	Writer	METTL3	miR342	26321680
Human	MDA-MB-231	Writer	METTL3	miR345	26321680
Human	MDA-MB-231	Writer	METTL3	miR3607	26321680
Human	MDA-MB-231	Writer	METTL3	miR3609	26321680
Human	MDA-MB-231	Writer	METTL3	miR361	26321680
Human	MDA-MB-231	Writer	METTL3	miR3651	26321680
Human	MDA-MB-231	Writer	METTL3	miR374b	26321680
Human	MDA-MB-231	Writer	METTL3	miR374c	26321680
Human	MDA-MB-231	Writer	METTL3	miR378a	26321680
Human	MDA-MB-231	Writer	METTL3	miR381	26321680
Human	MDA-MB-231	Writer	METTL3	miR421	26321680
Human	MDA-MB-231	Writer	METTL3	miR423	26321680
Human	MDA-MB-231	Writer	METTL3	miR424	26321680
Human	MDA-MB-231	Writer	METTL3	miR425	26321680
Human	MDA-MB-231	Writer	METTL3	miR4284	26321680
Human	MDA-MB-231	Writer	METTL3	miR4286	26321680
Human	MDA-MB-231	Writer	METTL3	miR4306	26321680
Human	MDA-MB-231	Writer	METTL3	miR4324	26321680
Human	MDA-MB-231	Writer	METTL3	miR4454	26321680
Human	MDA-MB-231	Writer	METTL3	miR4486	26321680
Human	MDA-MB-231	Writer	METTL3	miR4502	26321680
Human	MDA-MB-231	Writer	METTL3	miR4521	26321680
Human	MDA-MB-231	Writer	METTL3	miR454	26321680
Human	MDA-MB-231	Writer	METTL3	miR455	26321680
Human	MDA-MB-231	Writer	METTL3	miR4647	26321680
Human	MDA-MB-231	Writer	METTL3	miR4701	26321680
Human	MDA-MB-231	Writer	METTL3	miR4728	26321680
Human	MDA-MB-231	Writer	METTL3	miR484	26321680
Human	MDA-MB-231	Writer	METTL3	miR485	26321680
Human	MDA-MB-231	Writer	METTL3	miR497	26321680
Human	MDA-MB-231	Writer	METTL3	miR500b	26321680
Human	MDA-MB-231	Writer	METTL3	miR503	26321680
Human	MDA-MB-231	Writer	METTL3	miR619	26321680
Human	MDA-MB-231	Writer	METTL3	miR6516	26321680
Human	MDA-MB-231	Writer	METTL3	miR660	26321680
Human	MDA-MB-231	Writer	METTL3	miR671	26321680
Human	MDA-MB-231	Writer	METTL3	miR6732	26321680
Human	MDA-MB-231	Writer	METTL3	miR6785	26321680
Human	MDA-MB-231	Writer	METTL3	miR6799	26321680
Human	MDA-MB-231	Writer	METTL3	miR6845	26321680
Human	MDA-MB-231	Writer	METTL3	miR6860	26321680
Human	MDA-MB-231	Writer	METTL3	miR6865	26321680
Human	MDA-MB-231	Writer	METTL3	miR6871	26321680
Human	MDA-MB-231	Writer	METTL3	miR7-1	26321680
Human	MDA-MB-231	Writer	METTL3	miR744	26321680
Human	MDA-MB-231	Writer	METTL3	miR766	26321680
Human	MDA-MB-231	Writer	METTL3	miR877	26321680
Human	MDA-MB-231	Writer	METTL3	miR92a	26321680
Human	MDA-MB-231	Writer	METTL3	miR92b	26321680
Human	MDA-MB-231	Writer	METTL3	miR93	26321680
Human	MDA-MB-231	Writer	METTL3	miR99b	26321680
Human	HEK293T	Writer	METTL3	MTF2	25719671
Human	HEC-1A	Writer	METTL3	MTOR	30154548
Human	5637 cell	Writer	METTL3	MYC	30659266
Human	HDPCs	Writer	METTL3	MYD88	29502358
Human	hESC	Writer	METTL3	NANOG	25456834
Human	HEK293	Writer	METTL3	NASP	29924987
Human	A549	Writer	METTL3	NDUFA6	26404942
Human	MOLM13	Writer	METTL3	NFYA	29186125
Human	MOLM13	Writer	METTL3	NFYB	29186125
Human	MGG8 glioblastoma stem cell	Writer	METTL3	NOTCH1	30781903
Human	MGG8 glioblastoma stem cell	Writer	METTL3	NOTCH2	30781903
Human	MGG8 glioblastoma stem cell	Writer	METTL3	NOTCH3	30781903
Human	MGG8 glioblastoma stem cell	Writer	METTL3	NOTCH4	30781903
Human	hESC	Writer	METTL3	NUFIP2	28854373
Human	MGG4 glioblastoma stem cell,MGG6 glioblastoma stem cell,GB1 glioblastoma stem cell	Writer	METTL3	OLIG2	28991227
Human	MGG8 glioblastoma stem cell	Writer	METTL3	OLIG2	30781903
Human	iSLK.219	Writer	METTL3	ORF50	29659627
Human	BCBL1	Writer	METTL3	ORF50	28592530
Human	BCBL1	Writer	METTL3	ORF57	28592530
Human	HEK293T	Writer	METTL3	P24	27371828
Human	HDPCs	Writer	METTL3	P38	29502358
Human	HDPCs	Writer	METTL3	P65	29502358
Human	U2OS	Writer	METTL3	PER2	24209618
Human	HEC-1A	Writer	METTL3	PHLPP2	30154548
Human	MGG4 glioblastoma stem cell,MGG6 glioblastoma stem cell,GB1 glioblastoma stem cell	Writer	METTL3	POU3F2	28991227
Human	MGG8 glioblastoma stem cell	Writer	METTL3	POU3F2	30781903
Human	HeLa	Writer	METTL3	PPARA	24316715
Human	HEC-1A	Writer	METTL3	PRR5	30154548
Human	HEC-1A	Writer	METTL3	PRR5L	30154548
Human	HeLa	Writer	METTL3	PSMD7	30232453
Human	MOLM-13,NOMO-1,NB4	Writer	METTL3	PTEN	28920958
Human	A549	Writer	METTL3	PTEN	26404942
Human	MIA PaCa-2	Writer	METTL3	RBM17	29345285
Human	5637 cell	Writer	METTL3	RELA	30659266
Human	MIA PaCa-2	Writer	METTL3	RNF25	29345285
Human	HEK293T	Writer	METTL3	ROBO1	25719671
Human	HEK293	Writer	METTL3	RSV-containing circRNA	28281539
Human	MGG4 glioblastoma stem cell,MGG6 glioblastoma stem cell,GB1 glioblastoma stem cell	Writer	METTL3	SALL2	28991227
Human	MGG8 glioblastoma stem cell	Writer	METTL3	SALL2	30781903
Human	MGG8 glioblastoma stem cell	Writer	METTL3	2021-09-02	30781903
Human	HeLa	Writer	METTL3	SERPINE2	30232453
Human	hESC	Writer	METTL3	SLC45A4	28854373
Human	HEK293T	Writer	METTL3	SMEK1	25719671
Human	HeLa	Writer	METTL3	SMNDC1	29507755
Human	MIA PaCa-2	Writer	METTL3	SNRPB	29345285
Human	MIA PaCa-2	Writer	METTL3	SNRPC	29345285
Human	MIA PaCa-2	Writer	METTL3	SOCS1	29345285
Human	HepG2,Huh-7	Writer	METTL3	SOCS2	29171881
Human	HEK293	Writer	METTL3	SON	28281539
Human	hESC	Writer	METTL3	SOX2	25456834
Human	MGG8 glioblastoma stem cell	Writer	METTL3	SOX2	28991227
Human	MGG8 glioblastoma stem cell	Writer	METTL3	SOX2	30781903
Human	GB1 glioblastoma stem cell	Writer	METTL3	SOX21	28991227
Human	MOLM13	Writer	METTL3	SP1	29186125
Human	MOLM13	Writer	METTL3	SP2	29186125
Human	HeLa	Writer	METTL3	SP4	26876937
Human	A549	Writer	METTL3	SRF	30371874
Human	HEK293T	Writer	METTL3	SRPK1	25719671
Human	HEK293T	Writer	METTL3	SRSF6	25719671
Human	HEK293T	Writer	METTL3	STAMBP	25719671
Human	HEK293T	Writer	METTL3	SUDS3	25719671
Human	HEK293T	Writer	METTL3	SUMO2	25719671
Human	A549,H1299	Writer	METTL3	TAZ	27117702
Human	HEK293T	Writer	METTL3	TBC1D23	25719671
Human	HeLa,A549	Writer	METTL3	TIMP1	30232453
Human	HeLa	Writer	METTL3	TMED10	30232453
Human	A549	Writer	METTL3	TMEM206	26404942
Human	PBT glioblastoma stem cell	Writer	METTL3	TP53I11	28297667
Human	MIA PaCa-2	Writer	METTL3	TRIM9	29345285
Human	HeLa	Writer	METTL3	TSC22D4	24316715
Human	PBT glioblastoma stem cell	Writer	METTL3	TUBB3	28297667
Human	MIA PaCa-2	Writer	METTL3	U2AF2	29345285
Human	MIA PaCa-2	Writer	METTL3	UBE2B	29345285
Human	MIA PaCa-2	Writer	METTL3	UBE2J2	29345285
Human	HeLa	Writer	METTL3	UBE2V2	29507755
Human	MGG8 glioblastoma stem cell	Writer	METTL3	VEGFA	30781903
Human	HeLa	Writer	METTL3	VPK1	29507755
Human	HeLa	Writer	METTL3	VPS37B	24316715
Human	MOLM13	Writer	METTL3	WDR5	29186125
Human	MGG8 glioblastoma stem cell	Writer	METTL3	XIST	30781903
Human	HEK293T	Writer	METTL3	ZIKV RNA	27773536
Human	A549	Writer	METTL3	ZNF142	26404942
Human	HeLa	Writer	METTL3	ZNF638	26876937
Human	HeLa	Writer	METTL3	ZRANB2	29507755
