# Supplementary material for: The RNA Methyltransferase METTL3 Promotes Endothelial Progenitor Cell Angiogenesis in Mandibular Distraction Osteogenesis via the PI3K/AKT Pathway
Source: Front Cell Dev Biol. 2021 Nov 1;9:720925. doi: 10.3389/fcell.2021.720925 (PMC8591310; doi:10.3389/fcell.2021.720925)
Supplement: Supplementary file 2 [file Table_2.XLSX]

## Sheet: Sheet1
Term	P-Value	Input
Pathways in cancer	2.85e-24	IGF2|P65|PTEN|NOTCH4|CDKN1B|CDKN1A|EGFR|NOTCH1|NOTCH2|DLL1|P38|VEGFA|BAX|MDM2|RELA|ERK
Human papillomavirus infection	4.91e-23	P65|NOTCH4|CDKN1B|CDKN1A|EGFR|NOTCH1|NOTCH2|PTEN|P38|VEGFA|BAX|MDM2|RELA|ERK
Endocrine resistance	1.93e-22	NOTCH4|CDKN1B|CDKN1A|EGFR|NOTCH1|NOTCH2|DLL1|P38|BAX|MDM2|ERK
Breast cancer	2.42e-18	PTEN|NOTCH4|CDKN1A|EGFR|NOTCH1|NOTCH2|DLL1|P38|BAX|ERK
Prostate cancer	1.06e-17	P65|CDKN1B|CDKN1A|EGFR|PTEN|P38|MDM2|RELA|ERK
MAPK signaling pathway	2.17e-17	IGF2|P65|MAP3K3|EGFR|P38|VEGFA|CEBPZ|SRF|RELA|MAPKAPK2|ERK
MicroRNAs in cancer	2.51e-17	NOTCH4|CDKN1B|CDKN1A|EGFR|NOTCH1|NOTCH2|PTEN|P38|VEGFA|MDM2|ERK
Viral carcinogenesis	4.93e-17	RELA|P65|CDKN1B|CDKN1A|BAX|P38|SRF|MDM2|MAPKAPK2|ERK
PI3K-Akt signaling pathway	1.53e-16	IGF2|P65|CDKN1B|CDKN1A|EGFR|PTEN|P38|VEGFA|MDM2|RELA|ERK
Pancreatic cancer	2.96e-16	P65|CDKN1A|EGFR|BAX|P38|VEGFA|RELA|ERK
Chronic myeloid leukemia	3.27e-16	P65|CDKN1B|CDKN1A|BAX|P38|MDM2|RELA|ERK
Cellular senescence	7.86e-16	RELA|P65|CDKN1A|HIPK1|PTEN|P38|MDM2|MAPKAPK2|ERK
HIF-1 signaling pathway	5.05e-15	P65|CDKN1B|CDKN1A|EGFR|P38|VEGFA|RELA|ERK
Human T-cell leukemia virus 1 infection	1.21e-14	SRF|MAP3K3|CDKN1A|BAX|PTEN|P38|P65|RELA|ERK
Human cytomegalovirus infection	1.53e-14	P65|CDKN1A|EGFR|BAX|P38|VEGFA|MDM2|RELA|ERK
Melanoma	4.74e-14	CDKN1A|EGFR|BAX|PTEN|P38|MDM2|ERK
Glioma	6.21e-14	CDKN1A|EGFR|BAX|PTEN|P38|MDM2|ERK
PD-L1 expression and PD-1 checkpoint pathway in cancer	1.94e-13	P65|MAP3K3|EGFR|PTEN|P38|RELA|ERK
Th1 and Th2 cell differentiation	2.42e-13	P65|NOTCH1|NOTCH2|DLL1|P38|RELA|ERK
Kaposi sarcoma-associated herpesvirus infection	3.09e-13	P65|CDKN1A|BAX|P38|VEGFA|RELA|MAPKAPK2|ERK
Bladder cancer	3.67e-13	CDKN1A|EGFR|P38|VEGFA|MDM2|ERK
AGE-RAGE signaling pathway in diabetic complications	4.22e-13	P65|CDKN1B|BAX|P38|VEGFA|RELA|ERK
Neurotrophin signaling pathway	1.35e-12	P65|MAP3K3|BAX|P38|RELA|MAPKAPK2|ERK
Endometrial cancer	2.55e-12	CDKN1A|EGFR|BAX|PTEN|P38|ERK
FoxO signaling pathway	2.72e-12	CDKN1B|CDKN1A|EGFR|PTEN|P38|MDM2|ERK
Hepatitis C	8.06e-12	P65|CDKN1A|EGFR|BAX|P38|RELA|ERK
Hepatocellular carcinoma	1.39e-11	IGF2|CDKN1A|EGFR|BAX|PTEN|P38|ERK
EGFR tyrosine kinase inhibitor resistance	1.47e-11	EGFR|BAX|PTEN|P38|VEGFA|ERK
Transcriptional misregulation in cancer	2.77e-11	P65|CDKN1B|CDKN1A|BAX|CEBPZ|MDM2|RELA
Small cell lung cancer	3.75e-11	P65|CDKN1B|CDKN1A|BAX|PTEN|RELA
Proteoglycans in cancer	5.01e-11	IGF2|CDKN1A|EGFR|P38|VEGFA|MDM2|ERK
C-type lectin receptor signaling pathway	7.14e-11	P65|MAPKAPK2|P38|MDM2|RELA|ERK
Ras signaling pathway	1.24e-10	IGF2|P65|EGFR|P38|VEGFA|RELA|ERK
Sphingolipid signaling pathway	1.55e-10	P65|BAX|PTEN|P38|RELA|ERK
Thyroid hormone signaling pathway	1.55e-10	NOTCH4|NOTCH1|NOTCH2|P38|MDM2|ERK
Relaxin signaling pathway	2.59e-10	P65|EGFR|P38|VEGFA|RELA|ERK
Apoptosis	3.36e-10	P65|BAX|P38|CEBPZ|RELA|ERK
Gastric cancer	5.71e-10	CDKN1B|CDKN1A|EGFR|BAX|P38|ERK
Non-small cell lung cancer	8.65e-10	P38|EGFR|CDKN1A|BAX|ERK
Hepatitis B	9.62e-10	P65|CDKN1A|BAX|P38|RELA|ERK
Platinum drug resistance	1.4e-09	BAX|MDM2|P38|CDKN1A|ERK
ErbB signaling pathway	2.9e-09	CDKN1B|P38|EGFR|CDKN1A|ERK
Colorectal cancer	3.06e-09	P38|EGFR|CDKN1A|BAX|ERK
Epstein-Barr virus infection	3.25e-09	P65|CDKN1B|CDKN1A|BAX|MDM2|RELA
Prion diseases	1.03e-08	P38|NOTCH1|BAX|ERK
Thyroid cancer	1.27e-08	P38|CDKN1A|BAX|ERK
Notch signaling pathway	3.39e-08	NOTCH4|DLL1|NOTCH1|NOTCH2
Cushing syndrome	5.25e-08	CDKN1B|P38|EGFR|CDKN1A|ERK
VEGF signaling pathway	7.42e-08	P38|VEGFA|MAPKAPK2|ERK
Influenza A	7.53e-08	P38|P65|RELA|BAX|ERK
Tuberculosis	1.05e-07	P38|P65|RELA|BAX|ERK
Acute myeloid leukemia	1.14e-07	P38|P65|RELA|ERK
Shigellosis	1.28e-07	P38|P65|RELA|ERK
Renal cell carcinoma	1.35e-07	P38|VEGFA|CDKN1A|ERK
Central carbon metabolism in cancer	1.35e-07	PTEN|P38|EGFR|ERK
Prolactin signaling pathway	1.43e-07	P38|P65|RELA|ERK
p53 signaling pathway	1.59e-07	PTEN|MDM2|CDKN1A|BAX
Focal adhesion	1.76e-07	EGFR|P38|ERK|VEGFA|PTEN
Leishmaniasis	1.76e-07	P38|P65|RELA|ERK
Pertussis	1.95e-07	P38|P65|RELA|ERK
Human immunodeficiency virus 1 infection	2.39e-07	P38|P65|RELA|BAX|ERK
B cell receptor signaling pathway	2.62e-07	P38|P65|RELA|ERK
Salmonella infection	2.74e-07	P38|P65|RELA|ERK
IL-17 signaling pathway	4.25e-07	P38|P65|RELA|ERK
GnRH signaling pathway	4.25e-07	MAP3K3|P38|EGFR|ERK
Chagas disease (American trypanosomiasis)	6.31e-07	P38|P65|RELA|ERK
T cell receptor signaling pathway	6.31e-07	P38|P65|RELA|ERK
Toll-like receptor signaling pathway	6.55e-07	P38|P65|RELA|ERK
Parathyroid hormone synthesis, secretion and action	7.04e-07	P38|EGFR|CDKN1A|ERK
Th17 cell differentiation	7.31e-07	P38|P65|RELA|ERK
TNF signaling pathway	8.72e-07	P38|P65|RELA|ERK
Toxoplasmosis	9.02e-07	P38|P65|RELA|ERK
Yersinia infection	1.18e-06	P38|P65|RELA|ERK
Osteoclast differentiation	1.46e-06	P38|P65|RELA|ERK
Measles	1.95e-06	CDKN1B|RELA|P65|BAX
Non-alcoholic fatty liver disease (NAFLD)	2.63e-06	CEBPZ|RELA|P65|BAX
Oxytocin signaling pathway	2.91e-06	P38|EGFR|CDKN1A|ERK
NOD-like receptor signaling pathway	5.23e-06	P38|P65|RELA|ERK
Chemokine signaling pathway	6.73e-06	P38|P65|RELA|ERK
Rap1 signaling pathway	9.92e-06	EGFR|P38|VEGFA|ERK
cAMP signaling pathway	1.07e-05	P38|P65|RELA|ERK
Epithelial cell signaling in Helicobacter pylori infection	1.38e-05	EGFR|RELA|P65
Adherens junction	1.49e-05	P38|EGFR|ERK
Gap junction	2.67e-05	P38|EGFR|ERK
Longevity regulating pathway	2.76e-05	RELA|P65|BAX
Choline metabolism in cancer	3.75e-05	P38|EGFR|ERK
Insulin resistance	4.83e-05	PTEN|RELA|P65
Cell cycle	7.21e-05	CDKN1B|MDM2|CDKN1A
Autophagy - animal	7.91e-05	PTEN|P38|ERK
Estrogen signaling pathway	9.84e-05	P38|EGFR|ERK
Fluid shear stress and atherosclerosis	0.000100436	P65|RELA|VEGFA
Signaling pathways regulating pluripotency of stem cells	0.000102545	P38|KLF4|ERK
Phospholipase D signaling pathway	0.000120467	P38|EGFR|ERK
mTOR signaling pathway	0.000132641	PTEN|P38|ERK
cGMP-PKG signaling pathway	0.00017092	P38|SRF|ERK
Antifolate resistance	0.000202974	RELA|P65
Axon guidance	0.000215743	ROBO1|P38|ERK
Aldosterone-regulated sodium reabsorption	0.00028419	P38|ERK
Regulation of actin cytoskeleton	0.000349892	P38|EGFR|ERK
Type II diabetes mellitus	0.000431096	P38|ERK
Cocaine addiction	0.000486707	RELA|P65
Legionellosis	0.000607819	RELA|P65
Long-term depression	0.000718763	P38|ERK
Basal cell carcinoma	0.000789678	CDKN1A|BAX
Cytosolic DNA-sensing pathway	0.000789678	RELA|P65
Mitophagy - animal	0.000838758	RELA|P65
Inflammatory bowel disease (IBD)	0.000838758	RELA|P65
Long-term potentiation	0.000889277	P38|ERK
Fc epsilon RI signaling pathway	0.000915076	P38|ERK
Adipocytokine signaling pathway	0.000941233	RELA|P65
RIG-I-like receptor signaling pathway	0.000967748	RELA|P65
TGF-beta signaling pathway	0.00171043	P38|ERK
Fc gamma R-mediated phagocytosis	0.00171043	P38|ERK
Amoebiasis	0.00174576	RELA|P65
Circadian entrainment	0.00181746	P38|ERK
Progesterone-mediated oocyte maturation	0.00189054	P38|ERK
NF-kappa B signaling pathway	0.0019276	RELA|P65
Melanogenesis	0.00196501	P38|ERK
Cholinergic synapse	0.00239911	P38|ERK
Glutamatergic synapse	0.00248247	P38|ERK
Serotonergic synapse	0.00252466	P38|ERK
Platelet activation	0.00291957	P38|ERK
Oocyte meiosis	0.00310381	P38|ERK
Natural killer cell mediated cytotoxicity	0.0032455	P38|ERK
Vascular smooth muscle contraction	0.00329339	P38|ERK
Insulin signaling pathway	0.00353782	P38|ERK
Apelin signaling pathway	0.00353782	P38|ERK
Herpes simplex virus 1 infection	0.00372537	RELA|P65|BAX
Retrograde endocannabinoid signaling	0.00410452	P38|ERK
Adrenergic signaling in cardiomyocytes	0.00415799	P38|ERK
Jak-STAT signaling pathway	0.00488261	CDKN1A|EGFR
Protein processing in endoplasmic reticulum	0.00505754	CEBPZ|BAX
Alzheimer disease	0.00541597	P38|ERK
Alcoholism	0.00597494	P38|ERK
Endocytosis	0.0106635	MDM2|EGFR
Apoptosis - multiple species	0.0214286	BAX
Amyotrophic lateral sclerosis (ALS)	0.032594	BAX
Inositol phosphate metabolism	0.0466831	PTEN
Rheumatoid arthritis	0.0569699	VEGFA
Phosphatidylinositol signaling system	0.0617738	PTEN
Ubiquitin mediated proteolysis	0.0842732	MDM2
Necroptosis	0.098792	BAX
Huntington disease	0.116489	BAX
Calcium signaling pathway	0.116489	EGFR
Metabolic pathways	0.605568	PTEN
