# Supplementary material for: The RNA Methyltransferase METTL3 Promotes Endothelial Progenitor Cell Angiogenesis in Mandibular Distraction Osteogenesis via the PI3K/AKT Pathway
Source: Front Cell Dev Biol. 2021 Nov 1;9:720925. doi: 10.3389/fcell.2021.720925 (PMC8591310; doi:10.3389/fcell.2021.720925)
Supplement: Supplementary file 3 [file Table_3.XLSX]

## Sheet: Sheet1
Term	Database	P-Value	Input
Pancreatic cancer	KEGG PATHWAY	1.35e-20	BRCA2|P65|CDKN1A|EGFR|BAX|IKBKB|P38|CDKN2A|IKKA|MTOR|IKKB|JNK|VEGFA|RELA|ERK
MAPK signaling pathway	KEGG PATHWAY	7.76e-20	IGF2|IGF1R|MYC|SRF|C-MYC|FAS|EGFR|MAP4K3|IKBKB|VEGFA|P38|IKKA|MAP3K3|P65|IKKB|JNK|CEBPZ|RELA|MYD88|MAPKAPK2|ERK
PI3K-Akt signaling pathway	KEGG PATHWAY	1.51e-19	CDKN1B|CDKN1A|EGFR|IKBKB|PHLPP2|ERK|C-MYC|P38|IKKA|IKKB|MYC|IGF2|IGF1R|IFNA|MTOR|EIF4E|MDM2|RELA|P65|PTEN|VEGFA|BCL2
Kaposi sarcoma-associated herpesvirus infection	KEGG PATHWAY	2.38e-19	MYC|P65|MTOR|C-MYC|FAS|CDKN1A|EIF2AK2|IFNA|IKBKB|P38|IKKA|BAX|IKKB|JNK|VEGFA|RELA|MAPKAPK2|ERK
Human cytomegalovirus infection	KEGG PATHWAY	2.46e-19	MYC|P65|C-MYC|FAS|CDKN1A|EGFR|IFNA|IKBKB|P38|CDKN2A|IKKA|BAX|SP1|IKKB|MTOR|VEGFA|RELA|MDM2|ERK
HIF-1 signaling pathway	KEGG PATHWAY	2.26e-15	IGF1R|P65|TIMP1|CDKN1B|CDKN1A|EGFR|P38|VEGFA|EIF4E|MTOR|RELA|BCL2|ERK
Proteoglycans in cancer	KEGG PATHWAY	1.07e-14	IGF2|IGF1R|NANOG|ACTB|C-MYC|FAS|CDKN1A|EGFR|HSP27|P38|VEGFA|MTOR|MDM2|MYC|ERK
EGFR tyrosine kinase inhibitor resistance	KEGG PATHWAY	2.42e-12	IGF1R|EGFR|BAX|PTEN|P38|VEGFA|EIF4E|MTOR|BCL2|ERK
Ras signaling pathway	KEGG PATHWAY	2.68e-10	IGF2|IGF1R|P65|EGFR|IKBKB|P38|IKKA|IKKB|JNK|VEGFA|RELA|ERK
Fluid shear stress and atherosclerosis	KEGG PATHWAY	4.25e-10	P65|SUMO2|IKBKB|IKKA|IKKB|JNK|VEGFA|RELA|ACTB|BCL2
AGE-RAGE signaling pathway in diabetic complications	KEGG PATHWAY	5.14e-10	P65|CDKN1B|BAX|P38|VEGFA|JNK|RELA|BCL2|ERK
Focal adhesion	KEGG PATHWAY	1.12e-08	IGF1R|EGFR|PTEN|P38|VEGFA|JNK|ARHGAP5|ACTB|BCL2|ERK
Relaxin signaling pathway	KEGG PATHWAY	1.22e-06	P65|EGFR|P38|VEGFA|JNK|RELA|ERK
VEGF signaling pathway	KEGG PATHWAY	0.000111758	P38|VEGFA|MAPKAPK2|ERK
Mitophagy - animal	KEGG PATHWAY	0.000159274	JNK|SP1|RELA|P65
